# Supplementary material for: Palliative Care in Chronic Heart Failure: A Systematic Review of Its Impact on Symptoms, Quality of Life, and Decision-Making Process
Source: Diseases. 2025 Dec 1;13(12):389. doi: 10.3390/diseases13120389 (PMC12732146; doi:10.3390/diseases13120389)
Supplement: Supplementary file 1 [file diseases-13-00389-s001.zip]

Archive with 2 entries (2 files):
- GRADE.pdf
- PRISMA_2020_doc.pdf
